# Supplementary material for: Cost of implementing a community-based primary health care strengthening program: The case of the Ghana Essential Health Interventions Program in northern Ghana
Source: PLoS One. 2019 Feb 7;14(2):e0211956. doi: 10.1371/journal.pone.0211956 (PMC6366692; doi:10.1371/journal.pone.0211956)
Supplement: S1 File — (XLS) [file pone.0211956.s001.xls]

## Sheet: Bawku M
Implementation cost* Bawku Municipality
Cost Categories	cost items	Facility (1st level, hospitals, pharmacy, lab)	District Health Administration	Urban East Sub-District	Pusiga Sub-District	Mognori Sub-District	Bazu Sub-District	Binduri Sub-District	Bensi/Zawse Sub-Disrict	Kulungumgu Sub-District	Kultamise Sub-District	Goore/Nayoko Sub-District	Total
(1) Human resources
- Salary	Salaries												0
- Benefits/allowances	Salaries(casual workers)												0
- Incentives	Incentives												0
- Consultant fees
- Voluntary labor**
- Travel***
- Professional Development	training												0
- Fees
	other allowances
total			0	0	0	0	0	0		0	0	0	0
(2) Health Service Delivery (include costs for all relevant clinical, pharmaceutical, laboratory, monitoring and evaluation, and administrative activities)
a. Infrastructure (capital costs)
- Vehicles	cars, ambulances, motorcycles, bicycles
- Buildings	construction, renovation												0
- Furniture	patient beds, chairs, desks, cupboards, sinks
- Equipment	refrigerator
- Other
total				0	0								0
b. Maintenance and operation (recurring costs)
- Maintenance	Building(maintenance)												0
	Vehicle(maintenance)												0
- Insurance	insurance												0
- Rental
- Utilities	Utilities												0
- Transportation	fuel												0
- Patient costs
- Non-medical supplies	Non-medical supplies												0
- Other	stationary												0
	uniforms												0
	office consumables												0
	BANK CHARGES												0
total			0	0	0	0	0	0	0	0	0	0	0
(3) Medicines, vaccines and technologies
- Drugs	Drugs	109516											0
- Other medical supplies	other medical supplies
- Laboratory supplies
- Other
total				0		0	0	0	0	0	0	0	0
(4) Health Information
- Equipment
- Software
- Communications	community sensitiasation
- Printing, copying
- Other
total
(5) Leadership, mgmt and governance (include expenses for MOH staff or others for relevant planning, oversight, reporting activities)
- Salary	base pay
- Benefits/allowances	health insurance, housing
- Incentives	top ups, pay for performance
- Travel	per diems, travel allowances, flights, accomodations
- Other	meetings												0
total							0	0					0
(6) Health care financing (from the PHIT perspective, this will most likely only include insurance premium and user fee payments on behalf of patients who cannot afford them)
- Health insurance	health insurance claims												0
- User fees	User fees (cash and carry)												0
- Other
total				0	0	0	0	0	0	0	0	0	0
*Include costs for preparations, development, planning, education, orientation, training, meetings, etc. associated with start-up that would be necessary to replicate the program in another area. All categories should include valuation of in-kind support (ex. donated drugs, supplies, equipment, buildings) where possible.
**WHO Guidelines: Voluntary labour is, by definition, free to an intervention. If it can be assumed that the intervention will always be able to call on this volunteer labour, it would be valued at zero cost. If not, the cost of employing others to undertake this task should be used—effectively this means that it would normally be valued at the wage rate of health personnel who would normally be …
***Include costs for travel to relevant meetings, trainings, conferences, etc., not those related to health service delivery activities (these are listed separately under "Transportation" below).

## Sheet: Bawku W.
Implementation cost* Bawku west District
Cost Categories	cost items	Facility (1st level, hospitals, pharmacy, lab)	District Health Administration	Zebilla Sub-District	Binaba Sub-District	Sepelliga Sub-District	Tanga Sub-District	Zongoire Sub-District	Tilli Sub-District	Total
(1) Human resources
- Salary	Salaries									0
- Benefits/allowances	Salaries (casual workers)									0
- Incentives	Incentives									0
- Consultant fees
- Voluntary labor**
- Travel***
- Professional Development	Training									0
- Fees
	Other Allowances									0
total			0	0	0	0	0	0	0	0
(2) Health Service Delivery (include costs for all relevant clinical, pharmaceutical, laboratory, monitoring and evaluation, and administrative activities)
a. Infrastructure (capital costs)
- Vehicles	hire purchase of Vehicle									0
- Buildings	construction, renovation
- Furniture	furniture									0
- Equipment	refrigerators, scales, microscopes, generators
- Other
total			0		0	0		0		0
b. Maintenance and operation (recurring costs)
- Maintenance	Building(maintenance)									0
	Vehicle(maintenance)									0
- Insurance
- Rental
- Utilities	Utilities
- Transportation	fuel									0
- Patient costs
- Non-medical supplies	non-medical supplies									0
- Other	stationary									0
	BANK CHARGES									0
total			0	0	0	0	0	0	0	0
(3) Medicines, vaccines and technologies
- Drugs	Drugs	109516								0
- Other medical supplies	other medical supplies									0
- Laboratory supplies	laboratory supplies
- Other
total				0	0	0	0	0	0	0
(4) Health Information
- Equipment
- Software
- Communications	community sensitiasation
- Printing, copying
- Other
total
(5) Leadership, mgmt and governance (include expenses for MOH staff or others for relevant planning, oversight, reporting activities)
- Salary	base pay
- Benefits/allowances	health insurance, housing
- Incentives	top ups, pay for performance
- Travel	per diems, travel allowances, flights, accomodations
- Other	suppervision
	meetings
total
(6) Health care financing (from the PHIT perspective, this will most likely only include insurance premium and user fee payments on behalf of patients who cannot afford them)
- Health insurance	health insurance claims									0
- User fees	User fees(Cash & Carry)									0
- Other
total				0	0	0	0	0	0	0
*Include costs for preparations, development, planning, education, orientation, training, meetings, etc. associated with start-up that would be necessary to replicate the program in another area. All categories should include valuation of in-kind support (ex. donated drugs, supplies, equipment, buildings) where possible.
**WHO Guidelines: Voluntary labour is, by definition, free to an intervention. If it can be assumed that the intervention will always be able to call on this volunteer labour, it would be valued at zero cost. If not, the cost of employing others to undertake this task should be used—effectively this means that it would normally be valued at the wage rate of health personnel who would normally be …
***Include costs for travel to relevant meetings, trainings, conferences, etc., not those related to health service delivery activities (these are listed separately under "Transportation" below).

## Sheet: Bolgatanga
PHIT Implementation Costs* for Bolga Municipal (non intervention district)
Cost Categories	cost items		Municipal Health Administration	Gambibgo Sub-district	Nyariga Sub-district	Sherigu Sub-district	Sumbrungu Sub-district	Zuarungu/Moi Sub-district	Plaza Sub-district	Zurangu Sub-District	Sokabisi Sub-District	Total
(1) Human resources
- Salary	Salaries											0
- Benefits/allowances	Casual labour											0
- Incentives	Incentives
- Consultant fees
- Voluntary labor**
- Travel***
- Professional Development	trainings											0
- Fees
- Other	other allowances
total			0	0	0	0	0	0	0	0	0	0
(2) Health Service Delivery (include costs for all relevant clinical, pharmaceutical, laboratory, monitoring and evaluation, and administrative activities)
a. Infrastructure (capital costs)
- Vehicles
- Buildings
- Furniture	Furniture
- Equipment
- Other	household items
total
b. Maintenance and operation (recurring costs)
- Maintenance	Building (maintanance)											0
	vehicle (maintenance)											0
- Insurance
- Rental
- Utilities
- Transportation	fuel											0
- Other	office consumables/materials											0
	bank charges											0
	Stationary											0
	supplies											0
	non-medical supplies
total			0	0	0	0	0	0	0	0	0	0
(3) Medicines, vaccines and technologies
- Drugs	Drugs											0
- Other medical supplies	other medical supplies											0
- Laboratory supplies	laboratory supplies
- Other
total			0	0	0	0	0	0	0	0	0	0
(4) Health Information
- Equipment
- Software
- Communications	community sensitiasation
- Printing, copying
- Other	credit for internet bundule
total
(5) Leadership, mgmt and governance (include expenses for MOH staff or others for relevant planning, oversight, reporting activities)
- Salary
- Benefits/allowances
- Incentives
- Travel
- Other	Meeting
	Reporting
	suppervision
	Other Allowances
total
(6) Health care financing (from the PHIT perspective, this will most likely only include insurance premium and user fee payments on behalf of patients who cannot afford them)
- Health insurance	health insurance claims											0
- User fees	User fees(cash and carry)											0
- Other
total			0	0	0	0	0	0	0	0	0	0
*Annual costs that would be necessary to replicate the program. Other costs (e.g. research, Data Collaborative) should be reported to DDCF on the annual reporting template, but not included in this core metrics table. All categories should include valuation of in-kind support (ex. donated drugs, supplies, equipment, buildings) where possible.
**WHO Guidelines: Voluntary labour is, by definition, free to an intervention. If it can be assumed that the intervention will always be able to call on this volunteer labour, it would be valued at zero cost. If not, the cost of employing others to undertake this task should be used—effectively this means that it would normally be valued at the wage rate of health personnel who would normally be …
***Include costs for travel to relevant meetings, trainings, conferences, etc., not those related to health service delivery activities (these are listed separately under "Transportation" below).

## Sheet: Talensi-Nabdam
Implementation cost* Talesi/Nabdam District
Cost Categories	cost items	Facility (1st level, hospitals, pharmacy, lab)	District Health Administration	Tongo Central Sub District	Tongo West Sub-District	Tongo East Sub-district	Daduko Sub-District	Sakoti/Zolba Sub District	Nango/kongo Sub-District	Total
(1) Human resources
- Salary	Salaries									0
- Benefits/allowances	Salaries (casual workers)
- Incentives	Incentives									0
- Consultant fees
- Voluntary labor**
- Travel***
- Professional Development	Training									0
- Fees
	Other Allowances									0
total			0	0	0	0	0	0	0	0
(2) Health Service Delivery (include costs for all relevant clinical, pharmaceutical, laboratory, monitoring and evaluation, and administrative activities)
a. Infrastructure (capital costs)
- Vehicles	hire purchase of Vehicle									0
- Buildings	construction, renovation									0
- Furniture	furniture									0
- Equipment	refrigerators, scales, microscopes, generators
- Other
total			0	0	0		0	0		0
b. Maintenance and operation (recurring costs)
- Maintenance	Building(maintenance)									0
	Vehicle(maitenance)									0
- Insurance
- Rental
- Utilities
- Transportation	fuel									0
- Patient costs
- Non-medical supplies	non-medical supplies									0
- Other	Stationary									0
	BANK CHARGES
total			0	0	0	0	0	0	0	0
(3) Medicines, vaccines and technologies
- Drugs	Drugs	109516								0
- Other medical supplies	other medical supplies									0
- Laboratory supplies	laboratory									0
- Other
total				0	0		0	0	0	0
(4) Health Information
- Equipment
- Software
- Communications	community sensitiasation									0
- Printing, copying
- Other
total				0	0	0	0	0	0	0
(5) Leadership, mgmt and governance (include expenses for MOH staff or others for relevant planning, oversight, reporting activities)
- Salary	base pay
- Benefits/allowances	health insurance, housing
- Incentives	top ups, pay for performance
- Travel	per diems, travel allowances, flights, accomodations
- Other	meetings									0
	Suppervision									0
	other allowances
total			0	0						0
(6) Health care financing (from the PHIT perspective, this will most likely only include insurance premium and user fee payments on behalf of patients who cannot afford them)
- Health insurance	health insurance claims									0
- User fees	User fees (cash and carry)									0
- Other
total				0	0	0	0	0	0	0
*Include costs for preparations, development, planning, education, orientation, training, meetings, etc. associated with start-up that would be necessary to replicate the program in another area. All categories should include valuation of in-kind support (ex. donated drugs, supplies, equipment, buildings) where possible.
**WHO Guidelines: Voluntary labour is, by definition, free to an intervention. If it can be assumed that the intervention will always be able to call on this volunteer labour, it would be valued at zero cost. If not, the cost of employing others to undertake this task should be used—effectively this means that it would normally be valued at the wage rate of health personnel who would normally be …
***Include costs for travel to relevant meetings, trainings, conferences, etc., not those related to health service delivery activities (these are listed separately under "Transportation" below).

## Sheet: Bongo
Implementation cost* BONGO D.
Cost Categories	cost items	Facility (1st level, hospitals, pharmacy, lab)	District Health Administration	Central Sub-District	Dua Sub-District	Soe Sub-District	Valley Zone	Namoo Sub-District	Zorkor Sub-District	Total
(1) Human resources
- Salary	Salaries									0
- Benefits/allowances	Salaries (casual workers)									0
- Incentives	Incentives									0
- Consultant fees
- Voluntary labor**
- Travel***
- Professional Development	Training									0
- Fees
	Other Allowances									0
total			0	0	0	0	0	0	0	0
total non-gehip			0	0	0	0	0	0	0	0
total gehip
(2) Health Service Delivery (include costs for all relevant clinical, pharmaceutical, laboratory, monitoring and evaluation, and administrative activities)
a. Infrastructure (capital costs)
- Vehicles	hire purcahase of vehicle									0
	hire purcahase of vehicle									0
- Buildings	construction/renovation of building									0
	construction/renovation of building									0
- Furniture
- Equipment
- Other
total			0	0	0	0	0	0	0	0
total non-gehip			0	0	0	0	0	0	0	0
total gehip				0	0					0
b. Maintenance and operation (recurring costs)
- Maintenance	Vehicle maintenance									0
	Building (maintenance)
- Insurance
- Rental
- Utilities	Utilities									0
- Transportation	Runing cost of vehicle									0
	Runing cost of vehicle									0
- Patient costs
- Non-medical supplies	Non - Medical Supplies(Office Consumables)									0
- Other
total			0	0	0	0	0	0	0	0
total non-gehip			0	0	0	0	0	0	0	0
total gehip			0	0	0	0	0	0	0	0
(3) Medicines, vaccines and technologies
- Drugs	Drugs	109516								0
- Other medical supplies	Other Medical Supplies									0
- Laboratory supplies
- Other
total			0	0	0	0	0	0	0	0
total non-gehip			0	0	0	0	0	0	0	0
total
(4) Health Information
- Equipment
- Software
- Communications	community sensitiasation (Durbas)									0
- Printing, copying
- Other	other sundry expenses									0
total			0	0						0
total non-gehip			0	0						0
total gehip
(5) Leadership, mgmt and governance (include expenses for MOH staff or others for relevant planning, oversight, reporting activities)
- Salary	base pay
- Benefits/allowances	health insurance, housing
- Incentives	Other Allowances									0
	Other Allowances									0
- Travel	per diems, travel allowances, flights, accomodations
- Other	Reporting									0
	Meetings									0
	Meetings									0
	Supervision and monitoring									0
	Supervision and monitoring									0
	Sundry expenses									0
total			0	0	0	0	0	0	0	0
total non-gehip			0	0	0	0	0	0	0	0
total gehip			0	0	0	0	0	0	0	0
(6) Health care financing (from the PHIT perspective, this will most likely only include insurance premium and user fee payments on behalf of patients who cannot afford them)
- Health insurance	Insurance claims									0
- User fees	User Fees (cash and carry )									0
- Other
total				0	0	0	0	0	0	0
total non-gehip				0	0	0	0	0	0	0
total gehip
**WHO Guidelines: Voluntary labour is, by definition, free to an intervention. If it can be assumed that the intervention will always be able to call on this volunteer labour, it would be valued at zero cost. If not, the cost of employing others to undertake this task should be used—effectively this means that it would normally be valued at the wage rate of health personnel who would normally be …
***Include costs for travel to relevant meetings, trainings, conferences, etc., not those related to health service delivery activities (these are listed separately under "Transportation" below).

## Sheet: Builsa 
Implimentation cost* Builsa District (intervention Distirct)
Cost Categories	Examples of cost items	District Health Administration	Sandema Sub-District	Fumbisi Sub-distict	Chuchuliga Sub-District	Kanjarga Sub-District	Siniesi/Doniga Sub-District	Wiaga Sub-District	Total
(1) Human resources
- Salary	Salaries								0
- Benefits/allowances	night allowance								0
- Incentives	incentives/motivation								0
	incentives/motivation								0
- Voluntary labor**
- Travel***
- Professional Development	Training								0
- Fees
- Other	other allowances								0
total		0	0	0	0	0	0	0	0
total non-gehip		0	0	0	0	0	0	0	0
total gehip			0	0	0	0	0	0	0
(2) Health Service Delivery (include costs for all relevant clinical, pharmaceutical, laboratory, monitoring and evaluation, and administrative activities)
a. Infrastructure (capital costs)
- Vehicles	hire purchase								0
- Buildings	renovation of buildings								0
	construction of building								0
- Furniture	Furniture
- Equipment
- Other
total				0	0	0			0
total non-gehip				0	0				0
total gehip						0			0
b. Maintenance and operation (recurring costs)
- Maintenance	vehicle maintenance								0
	building (maintenance)								0
- Insurance
- Rental
- Utilities	Utilities
- Transportation	vehicle runing cost								0
	vehicle runing cost								0
	fuel								0
- Patient costs
- Non-medical supplies	non-medical supplies								0
	non-medical supplies								0
- Other	cleaning material								0
	cleaning material								0
	Office consumerbles								0
	stationary								0
	bank charges								0
	PALPATION COUCHES								0
	CHPS ACCREDITATION								0
total		0	0	0	0	0	0	0	0
total non-gehip		0	0	0	0	0	0	0	0
total gehip		0	0	0	0	0	0	0	0
(3) Medicines, vaccines and technologies
- Drugs	Drugs								0
- Other medical supplies	other medical supplies								0
- Laboratory supplies	test kits, slides
- Other
total		0	0	0	0	0	0	0	0
total non-gehip		0	0	0	0	0	0	0	0
total gehip
(4) Health Information
- Equipment
- Software
- Communications	sensitiasation of community
	credit for internet services								0
- Printing, copying	servicing and maintenance of photocopier machine								0
- Other	servicing of printers								0
total		0							0
total non-gehip		0							0
total non-gehip
(5) Leadership, mgmt and governance (include expenses for MOH staff or others for relevant planning, oversight, reporting activities)
- Salary	base pay
- Benefits/allowances	other allowances
- Incentives	top ups, pay for performance
- Travel	per diems, travel allowances, flights, accomodations
- Other	meeting								0
	meeting								0
	suppervision								0
	reporting								0
total		0	0	0	0	0	0	0	0
total non-gehip		0	0	0	0	0	0	0	0
total gehip		0				0	0		0
(6) Health care financing
- Health insurance	health Insurance claims								0
- User fees	User fees (cash and carry)								0
- Other
total			0	0	0	0	0	0	0
total non-gehip			0	0	0	0	0	0	0
total gehip

## Sheet: GARU-Tempani
Implementation cost* Garu/Tempani District
Cost Categories	cost items	District Health Administration	Basyonde Sub District	Garu Sub-District	Bugri Sub-district	Songo Sub-District	Worikambo Sub District	Woriyanga Sub-District	Total
(1) Human resources
- Salary	Salaries								0
- Benefits/allowances	allowances (casual workers)								0
- Incentives	Incentives
	Incentives
- Consultant fees
- Voluntary labor**
- Travel***
- Professional Development	Training								0
	Training								0
- Fees
	Other Allowances								0
	Other Allowances
total		0	0		0	0	0		0
total non-gehip		0	0		0	0	0		0
total gehip		0	0						0
(2) Health Service Delivery (include costs for all relevant clinical, pharmaceutical, laboratory, monitoring and evaluation, and administrative activities)
a. Infrastructure (capital costs)
- Vehicles	purchase of Vehicle
- Buildings	construction, renovation								0
	construction, renovation								0
- Furniture	furniture
- Equipment	refrigerators, scales, microscopes, generators
- Other
total		0	0		0				0
total non-gehip			0		0				0
total gehip		0							0
b. Maintenance and operation (recurring costs)
- Maintenance	Building(maintenance)								0
	Vehicle(maitenance)
- Insurance
- Rental
- Utilities
- Transportation	fuel								0
- Patient costs
- Non-medical supplies	non-medical supplies								0
	suplies
- Other	Stationary								0
	sundery expenses
	BANK CHARGES
total			0		0	0	0		0
total non-gehip			0		0	0	0		0
total gehip
(3) Medicines, vaccines and technologies
- Drugs	Drugs								0
- Other medical supplies	other medical supplies
- Laboratory supplies	laboratory
- Other
total			0		0	0	0		0
total non-gehip			0		0	0	0		0
total gehip
(4) Health Information
- Equipment	computers
	moderm
- Software
- Communications	community sensitiasation
- Printing, copying	photocopier repairs
- Other	credit for internet services								0
total		0							0
total non-gehip
total gehip		0							0
(5) Leadership, mgmt and governance (include expenses for MOH staff or others for relevant planning, oversight, reporting activities)
- Salary	base pay
- Benefits/allowances	health insurance, housing
- Incentives	top ups, pay for performance
- Travel	per diems, travel allowances, flights, accomodations
- Other	meetings
	Suppervision/monitoring								0
	other allowances								0
	T&T								0
total		0	0		0	0			0
total non-gehip			0		0	0			0
total gehip		0							0
(6) Health care financing (from the PHIT perspective, this will most likely only include insurance premium and user fee payments on behalf of patients who cannot afford them)
- Health insurance	health insurance claims								0
- User fees	User fees (cash and carry)								0
- Other
total			0		0	0	0		0
total non-gehip			0		0	0	0		0
total gehip
*Include costs for preparations, development, planning, education, orientation, training, meetings, etc. associated with start-up that would be necessary to replicate the program in another area. All categories should include valuation of in-kind support (ex. donated drugs, supplies, equipment, buildings) where possible.

## Sheet: summary
	BAWKU EAST MUNICIPALITY
PILLARS	DHA	Urban East	Pusiga	Mognori	Bazua	Binduri	Bansi/Zawse	Kulungumgu	Kultamise	Goore/Nayoko	Totals
pillar1 (Human Resource)	0	0	0	0	0	0	0	0	0	0	0
pillar 2cap (health service delivery)	0	0	0	0	0	0	0	0	0	0	0
pillar 2recu (health service deievery)	0	0	0	0	0	0	0	0	0	0	0
pillar 3(Medicines,Vaccines and Technologies)	0	0	0	0	0	0	0	0	0	0	0
pillar 4 (health information)	0	0	0	0	0	0	0	0	0	0	0
pillar 5 (Leadership Mg't & governance)	0	0	0	0	0	0	0	0	0	0	0
pillar 6 (Health care financing)	0	0	0	0	0	0	0	0	0	0	0
Total	0	0	0	0	0	0	0	0	0	0	0
	BAWKU WEST DISTRICT
PILLARS	DHA	Zebilla	Binaba	Sepelliga	Tanga	Zongoire	Tilli	Totals
pillar1 (Human Resource)	0	0	0	0	0	0	0	0
pillar 2cap (health service delivery)	0	0	0	0	0	0	0	0
pillar 2recu (health service deievery)	0	0	0	0	0	0	0	0
pillar 3(Medicines,Vaccines and Technologies)	0	0	0	0	0	0	0	0
pillar 4 (health information)	0	0	0	0	0	0	0	0
pillar 5 (Leadership Mg't & governance)	0	0	0	0	0	0	0	0
pillar 6 (Health care financing)	0	0	0	0	0	0	0	0
Total	0	0	0	0	0	0	0	0
	BALGA MUNICIPALITY
PILLARS	MHA	Gambidgo	Nyariga	Sherigu	Sumbrungu	Zuarungu/Moi	Plaza	Zuarungu	Sokabisi	Totals
pillar1 (Human Resource)	0	0	0	0	0	0	0	0	0	0
pillar 2cap (health service delivery)	0	0	0	0	0	0	0	0	0	0
pillar 2recu (health service deievery)	0	0	0	0	0	0	0	0	0	0
pillar 3(Medicines,Vaccines and Technologies)	0	0	0	0	0	0	0	0	0	0
pillar 4 (health information)	0	0	0	0	0	0	0	0	0	0
pillar 5 (Leadership Mg't & governance)	0	0	0	0	0	0	0	0	0	0
pillar 6 (Health care financing)	0	0	0	0	0	0	0	0	0	0
Total	0	0	0	0	0	0	0	0	0	0
	Telensi/Nabdam District
PILLARS	DHA	Tongo Central	Tongo West	Tongo East	Daduko	Sakoti/Zolba	Nangodi/Kongo	Totals
pillar1 (Human Resource)	0	0	0	0	0	0	0	0
pillar 2cap (health service delivery)	0	0	0	0	0	0	0	0
pillar 2recu (health service deievery)	0	0	0	0	0	0	0	0
pillar 3(Medicines,Vaccines and Technologies)	0	0	0	0	0	0	0	0
pillar 4 (health information)	0	0	0	0	0	0	0	0
pillar 5 (Leadership Mg't & governance)	0	0	0	0	0	0	0	0
pillar 6 (Health care financing)	0	0	0	0	0	0	0	0
Total	0	0	0	0	0	0	0	0
Bongo District (intervention site)
PILLARS	DHA		Central Sub-District		Dua Sub-District		Soe Sub-District		Valley Zone		Namoo Sub-District		Zorkor Sub-District		TOTAL	TOTAL
	Non-GEHIP	GEHIP	Non-GEHIP	GEHIP	Non-GEHIP	GEHIP	Non-GEHIP	GEHIP	Non-GEHIP	GEHIP	Non-GEHIP	GEHIP	Non-GEHIP	GEHIP	NON-GEHIP	GEHIP
pillar1 (Human Resource)	0	0	0	0	0	0	0	0	0	0	0	0	0	0	0	0
pillar 2cap (health service delivery)	0	0	0	0	0	0	0	0	0	0	0	0	0	0	0	0
pillar 2recu (health service deievery)	0	0	0	0	0	0	0	0	0	0	0	0	0	0	0	0
pillar 3(Medicines,Vaccines and Technologies)	0	0	0	0	0	0	0	0	0	0	0	0	0	0	0	0
pillar 4 (health information)	0	0	0	0	0	0	0	0	0	0	0	0	0	0	0	0
pillar 5 (Leadership Mg't & governance)	0	0	0	0	0	0	0	0	0	0	0	0	0	0	0	0
pillar 6 (Health care financing)	0	0	0	0	0	0	0	0	0	0	0	0	0	0	0	0
Total	0	0	0	0	0	0	0	0	0	0	0	0	0	0	0	0
Buisa District (intervention site)
PILLARS	DHA		Sandema Sub-Disrict		Fumbisi Sub-District		Chuchuliga Sub-District		Kanjarga Sub-District		Siniesi/Doniga Sub-District		Wiaga Sub-District		TOTAL	TOTAL
	Non-GEHIP	GEHIP	Non-GEHIP	GEHIP	Non-GEHIP	GEHIP	Non-GEHIP	GEHIP	Non-GEHIP	GEHIP	Non-GEHIP	GEHIP	Non-GEHIP	GEHIP	NON-GEHIP	GEHIP
pillar1 (Human Resource)	0	0	0	0	0	0	0	0	0	0	0	0	0	0	0	0
pillar 2cap (health service delivery)	0	0	0	0	0	0	0	0	0	0	0	0	0	0	0	0
pillar 2recu (health service deievery)	0	0	0	0	0	0	0	0	0	0	0	0	0	0	0	0
pillar 3(Medicines,Vaccines and Technologies)	0	0	0	0	0	0	0	0	0	0	0	0	0	0	0	0
pillar 4 (health information)	0	0	0	0	0	0	0	0	0	0	0	0	0	0	0	0
pillar 5 (Leadership Mg't & governance)	0	0	0	0	0	0	0	0	0	0	0	0	0	0	0	0
pillar 6 (Health care financing)	0	0	0	0	0	0	0	0	0	0	0	0	0	0	0	0
Total	0	0	0	0	0	0	0	0	0	0	0	0	0	0	0	0
Garu/Tempani District (intervention site)
PILLARS	DHA		Basyonde Sub-Disrict		Garu Sub-District		Bugri Sub-District		Songo Sub-District		Worikambo Sub-District		Woriyanga Sub-District		TOTAL	TOTAL
	Non-GEHIP	GEHIP	Non-GEHIP	GEHIP	Non-GEHIP	GEHIP	Non-GEHIP	GEHIP	Non-GEHIP	GEHIP	Non-GEHIP	GEHIP	Non-GEHIP	GEHIP	NON-GEHIP	GEHIP
pillar1 (Human Resource)	0	0	0	0	0	0	0	0	0	0	0	0	0	0	0	0
pillar 2cap (health service delivery)	0	0	0	0	0	0	0	0	0	0	0	0	0	0	0	0
pillar 2recu (health service deievery)	0	0	0	0	0	0	0	0	0	0	0	0	0	0	0	0
pillar 3(Medicines,Vaccines and Technologies)	0	0	0	0	0	0	0	0	0	0	0	0	0	0	0	0
pillar 4 (health information)	0	0	0	0	0	0	0	0	0	0	0	0	0	0	0	0
pillar 5 (Leadership Mg't & governance)	0	0	0	0	0	0	0	0	0	0	0	0	0	0	0	0
pillar 6 (Health care financing)	0	0	0	0	0	0	0	0	0	0	0	0	0	0	0	0
Total	0	0	0	0	0	0	0	0	0	0	0	0	0	0	0	0
