# Supplementary material for: Cost of implementing a community-based primary health care strengthening program: The case of the Ghana Essential Health Interventions Program in northern Ghana
Source: PLoS One. 2019 Feb 7;14(2):e0211956. doi: 10.1371/journal.pone.0211956 (PMC6366692; doi:10.1371/journal.pone.0211956)
Supplement: S2 File — (XLSX) [file pone.0211956.s002.xlsx]

## Sheet: Cost
	2012						2013						2014						Total Anualized capital cost (2012,2013 and 2014)							2012						2013						2014						Total Cost( 2012,2013 and 2014)
	Anualized Capital Cost for Non-Intervention Districts						Anualized Capital Cost for Non-Intervention Districts						Anualized Capital Cost for Non-Intervention Districts						Anualized Capital Cost for Non-Intervention Districts							Recurrent Cost for Non-Intervention Districts						Recurrent Cost for Non-Intervention Districts						Recurrent Cost for Non-Intervention Districts						Recurrent Cost for Non-Intervention Districts
	Pillars	Bawku M	Bawku W	Bolga M	Talensi/Nabdam		Pillars	Bawku M	Bawku W	Bolga M	Talensi/Nabdam		Pillars	Bawku M	Bawku W	Bolga M	Talensi/Nabdam		Pillars	Bawku M	Bawku W	Bolga M	Talensi/Nabdam	Total		Pillars	Bawku M	Bawku W	Bolga M	Talensi/Nabdam		Pillars	Bawku M	Bawku W	Bolga M	Talensi/Nabdam		Pillars	Bawku M	Bawku W	Bolga M	Talensi/Nabdam		Pillars	Bawku M	Bawku W	Bolga M	Talensi/Nabdam
	Pillar1	0	0	0	0		Pillar1	0	0	0	0		Pillar1	0	0	0	0		Pillar1	0	0	0	0	0		Pillar1	2.23752e+06	1.28273e+06	2.25081e+06	1.41222e+06		Pillar1	2.35334e+06	2.74503e+06	3.49443e+06	2.41019e+06		Pillar1	3.55693e+06	2.80925e+06	3.75631e+06	2.79901e+06		Pillar1	8.14779e+06	6.837e+06	9.50155e+06	6.62142e+06
	Pillar 2	29971.3	8235.65	3526.74	34837.6		Pillar 2	13602.7	5644.81	247821	50024		Pillar 2	18553.3	1461.35	10949.2	14204.6		Pillar 2	62127.2	15341.8	262297	99066.2	438832		Pillar 2	597238	192555	131058	376232		Pillar 2	349526	130311	203924	130639		Pillar 2	266119	105127	223493	298735		Pillar 2	1.21288e+06	427993	558476	805606
	Pillar 3	0	0	0	0		Pillar 3	0	0	0	0		Pillar 3	0	0	0	0		Pillar 3	0	0	0	0	0		Pillar 3	743132	187845	477539	374689		Pillar 3	535699	309174	480918	320922		Pillar 3	564218	316387	928321	565247		Pillar 3	1.84305e+06	813406	1.88678e+06	1.26086e+06
	Pillar 4	0	0	0	0		Pillar 4	0	0	156.783			Pillar 4	0	0	0	2384.56		Pillar 4	0	0	156.783	2384.56	2541.35		Pillar 4	0	7747.26	3131.57	19650		Pillar 4	27475.5	2832.5	22786.6	6368.9		Pillar 4	9725.3	14122.4	21518.5	42773.7		Pillar 4	37200.8	24702.1	47436.7	68792.6
	Pillar 5	0	0	0			Pillar 5	0	0	0			Pillar 5	0	0	0			Pillar 5	0	0	0	0	0		Pillar 5	19665.5	9906.03	10870.3	29094		Pillar 5	23891.1	15334.5	36723	20053		Pillar 5	27088.1	14660.5	13887.1	30458		Pillar 5	70644.7	39901	61480.4	79605
	Pillar 6	0	0	0	0		Pillar 6	0	0	0	0		Pillar 6	0	0	0	0		Pillar 6	0	0	0	0	0		Pillar 6	270837	654961	922464	478803		Pillar 6	482375	693249	1.30882e+06	581211		Pillar 6	1.0529e+06	753730	1.1008e+06	1.0976e+06		Pillar 6	1.80611e+06	2.10194e+06	3.33208e+06	2.15761e+06
	total	29971.3	8235.65	3526.74	34837.6		total	13602.7	5644.81	247978	50024		total	18553.3	1461.35	10949.2	16589.2									Total	3.8684e+06	2.33574e+06	3.79587e+06	2.69068e+06		Total	3.7723e+06	3.89593e+06	5.5476e+06	3.46939e+06		Total	5.47698e+06	4.01327e+06	6.04433e+06	4.83382e+06		Total	1.31177e+07	1.02449e+07	1.53878e+07	1.09939e+07
	Anualized Capital Cost for Non-GEHIP Funds in Intervention Districts						Anualized Capital Cost for Non-GEHIP Funds in Intervention Districts						Anualized Capital Cost for Non-GEHIP Funds in Intervention Districts						Anualized Capital Cost for Non-GEHIP Funds in Intervention Districts							Recurrent Cost for Non-GEHIP Funds in Intervention Districts						Recurrent Cost for Non-GEHIP Funds in Intervention Districts						Recurrent Cost for Non-GEHIP Funds in Intervention Districts						Recurrent Cost for Non-GEHIP Funds in Intervention Districts
	Pillars	Bongo	Builsa	Garu	Total		Pillars	Bongo	Builsa	Garu	Total		Pillars	Bongo	Builsa	Garu	Total		Pillars	Bongo	Builsa	Garu	Total			Pillars	Bongo	Builsa	Garu	Total		Pillars	Bongo	Builsa	Garu	Total		Pillars	Bongo	Builsa	Garu	Total		Pillars	Bongo	Builsa	Garu	Total
	Pillar1	0	0	0	0		Pillar1	0	0	0	0		Pillar1	0	0	0	0		Pillar1	0	0	0	0			Pillar1	1.3593e+06	1.38824e+06	1.40103e+06	4.14858e+06		Pillar1	2.58312e+06	2.16163e+06	1.36489e+06	6.10964e+06		Pillar1	2.52397e+06	2.23961e+06	2.48477e+06	7.24835e+06		Pillar1	6.46639e+06	5.78948e+06	5.2507e+06	1.75066e+07
	Pillar 2	5314.38	4587.02	15824.7	25726.2		Pillar 2	6591.76	8468.51	2157.78	17218.1		Pillar 2	1984.3	4110.29	16872.7	22967.3		Pillar 2	13890.5	17165.8	34855.2	65911.5			Pillar 2	50968.5	61873.6	165435	278277		Pillar 2	101016	77621.9	120553	299191		Pillar 2	163979	103003	174915	441897		Pillar 2	315964	242499	460903	1.01937e+06
	Pillar 3	0	0	0	0		Pillar 3	0	0	0	0		Pillar 3	0	0	0	0		Pillar 3	0	0	0	0			Pillar 3	308607	139873	249214	697694		Pillar 3	347236	171018	286598	804852		Pillar 3	387861	207305	402023	997190		Pillar 3	1.0437e+06	518196	937836	2.49974e+06
	Pillar 4	3	0	2769.84	2772.84		Pillar 4	5599.48	0	0	5599.48		Pillar 4	0	0	0	0		Pillar 4	5602.48	0	2769.84	8372.32			Pillar 4	4792.5	4829.47	1623.92	11245.9		Pillar 4	21077	23406	15015	59498		Pillar 4	21223	1459	21797.9	44479.9		Pillar 4	47092.5	29694.5	38436.8	115224
	Pillar 5	0	0	0	0		Pillar 5	0	0	0	0		Pillar 5	0	0	0	0		Pillar 5	0	0	0	0			Pillar 5	33425.4	45119.7	4651.15	83196.2		Pillar 5	10404.6	30618.6	23947	64970.2		Pillar 5	15023	19130	12797.4	46950.4		Pillar 5	58853	94868.3	41395.5	195117
	Pillar 6	0	0	0	0		Pillar 6	0	0	0	0		Pillar 6	0	0	0	0		Pillar 6	0	0	0	0			Pillar 6	510073	275476	486781	1.27233e+06		Pillar 6	679046	361678	525600	1.56632e+06		Pillar 6	778724	383223	1.39576e+06	2.5577e+06		Pillar 6	1.96784e+06	1.02038e+06	2.40814e+06	5.39636e+06
	total	5317.38	4587.02	18594.6	28499		total	12191.2	8468.51	2157.78	22817.5		total	1984.3	4110.29	16872.7	22967.3		total	19492.9	17165.8	37625.1	74283.8			Total	2.26717e+06	1.91542e+06	2.30874e+06	6.49132e+06		Total	3.7419e+06	2.82597e+06	2.3366e+06	8.90448e+06		Total	3.89078e+06	2.95373e+06	4.49206e+06	1.13366e+07		Total	9.89985e+06	7.69512e+06	9.1374e+06	2.67324e+07
	Anualized Capital Cost for GEHIP Funds in Intervention Districts						Anualized Capital Cost for GEHIP Funds in Intervention Districts						Anualized Capital Cost for GEHIP Funds in Intervention Districts						Anualized Capital Cost for GEHIP Funds in Intervention Districts							Recurrent Cost for GEHIP Funds in Intervention Districts						Recurrent Cost for GEHIP Funds in Intervention Districts						Recurrent Cost for GEHIP Funds in Intervention Districts						Recurrent Cost for GEHIP Funds in Intervention Districts
	Pillars	Bongo	Builsa	Garu	Total		Pillars	Bongo	Builsa	Garu	Total		Pillars	Bongo	Builsa	Garu			Pillars	Bongo	Builsa	Garu	Total			Pillars	Bongo	Builsa	Garu	Total		Pillars	Bongo	Builsa	Garu	Total		Pillars	Bongo	Builsa	Garu	Total		Pillars	Bongo	Builsa	Garu	Total
	Pillar1	0	0	0	0		Pillar1	0	0	0	0		Pillar1	0	0	0			Pillar1	0	0	0	0			Pillar1	43205.1	6143.71	19015	68363.8		Pillar1	42365.6	21902.5	20346	84614.1		Pillar1	19835	7831	23809	51475		Pillar1	105406	35877.2	63170	204453
	Pillar 2	3896.5	4538.57	2638.28	11073.4		Pillar 2	5195.19	6082.85	7166.64	18444.7		Pillar 2	731.294	166.254	10115.5			Pillar 2	9822.98	10787.7	19920.5	40531.1			Pillar 2	8700.98	34193.8	15858.1	58752.8		Pillar 2	28491.9	40045.5	23458	91995.4		Pillar 2	26932.5	27001.3	36671.8	90605.5		Pillar 2	64125.3	101241	75987.9	241354
	Pillar 3	0	0	0	0		Pillar 3	0	0	0	0		Pillar 3	0	0	0			Pillar 3	0	0	0	0			Pillar 3	1200	25770	15920	42890		Pillar 3	23800	8790.02	12770	45360		Pillar 3	0	0	0	0		Pillar 3	25000	34560	28690	88250
	Pillar 4	461.989	0	188.013	650.001		Pillar 4	0	932.381	0	932.381		Pillar 4	0	0	0			Pillar 4	461.989	932.381	188.013	1582.38			Pillar 4	14137.9	2561.93	2600	19299.8		Pillar 4	0	3260.43	16300	19560.4		Pillar 4	4360	750	7450	12560		Pillar 4	18497.9	6572.36	26350	51420.2
	Pillar 5	0	0	0	0		Pillar 5	0	0	0	0		Pillar 5	0	0	0			Pillar 5	0	0	0	0			Pillar 5	21269.5	4599.1	12899.5	38768.2		Pillar 5	14390	1320	17546	33256		Pillar 5	4880	5590	6060	16530		Pillar 5	40539.6	11509.1	36505.5	88554.1
	Pillar 6	0	0	0	0		Pillar 6	0	0	0	0		Pillar 6	0	0	0			Pillar 6	0	0	0	0			Pillar 6	0	0	0	0		Pillar 6	0	0	0	0		Pillar 6	0	0	0	0		Pillar 6	0	0	0	0
	total	4358.49	4538.57	2826.3	11723.4		total	5195.19	7015.23	7166.64	19377.1		total	731.294	166.254	10115.5			total	10285	11720.1	20108.5	42113.5			Total	88513.5	73268.5	66292.6	228075		Total	109047	75318.4	90420	274786		Total	56007.5	41172.3	73990.8	171171		Total	253568	189759	230703	674031


																																	District		Bongo	Builsa	Garu-Tempane		Bawku M	Bawku W	Bolga M	Talensi-Nabdam
																																	Year
																																	2012	implementation cost	45749.8	38328.6	34048.7		0
																																		Routine cost	1.11945e+06	945814	1.14647e+06		1.92038e+06	1.15467e+06	1.87163e+06	1.34262e+06
																																		Total cost	1.1652e+06	984143	1.18052e+06		1.92038e+06	1.15467e+06	1.87163e+06	1.34262e+06
																																	2013	implementation cost	56277.2	40558.5	48072.2
																																		Routine cost	1.84931e+06	1.39628e+06	1.1521e+06		1.86498e+06	1.92196e+06	2.85496e+06	1.7337e+06
																																		Total cost	1.90558e+06		1.20017e+06		1.86498e+06	1.92196e+06	2.85496e+06	1.7337e+06

																																	2014	implementation cost	27950.1	20363.8	41431.7
																																		Routine cost	1.91762e+06	1.45706e+06	2.22115e+06		2.70716e+06	1.9777e+06	2.98289e+06	2.38937e+06
																																		Total cost	1.94557e+06	1.47743e+06	2.26258e+06		2.70716e+06	1.9777e+06	2.98289e+06	2.38937e+06


																																	Health system operational cost in Intervention Distrcts
																																	District		Bongo	Builsa	Garu-Tempane	Total	Percentage cost			District	Rotine operational cost
																																	Year										2012	2013	2014	Total
																																	2012	Implementation cost	45749.8	38328.6	34048.7	118127	3.54751	352781		Bawku M	1.92038e+06	1.86498e+06	2.70716e+06	6.49251e+06
																																		Routine cost	1.11945e+06	945814	1.14647e+06	3.21173e+06	96.4525	1.32052e+07		Bawku W	1.15467e+06	1.92196e+06	1.9777e+06	5.05433e+06
																																		Total cost	1.1652e+06	984143	1.18052e+06	3.32986e+06				Bolga M	1.87163e+06	2.85496e+06	2.98289e+06	7.70948e+06
																																										Talensi-Nabdam	1.34262e+06	1.7337e+06	2.38937e+06	5.46569e+06
																																	2013	Implementation cost	56277.2	40558.5	48072.2	144908	3.18998			Total	6.2893e+06	8.3756e+06	1.00571e+07	2.4722e+07
																																		Routine cost	1.84931e+06	1.39628e+06	1.1521e+06	4.39768e+06	96.81
																																		Total cost	1.90558e+06	1.43683e+06	1.20017e+06	4.54259e+06
																																	2014	Implementation cost	27950.1	20363.8	41431.7	89745.6	1.60379
																																		Routine cost	1.91762e+06	1.45706e+06	2.22115e+06	5.59583e+06	98.4215
																																		Total cost	1.94557e+06	1.47743e+06	2.26258e+06	5.68558e+06
																											Financial cost of implmentiong GEHIP
																											HS BLOCKS	2012			2013			2014
																												RC	cc	TOTAL	RC	cc	TOTAL	RC	cc	TOTAL
																											Pillar1	68363.8		68363.8	84614.1	#REF!	#REF!	51475	#REF!	#REF!
																											Pillar 2	58752.8	#REF!	#REF!	91995.4	#REF!	#REF!	90605.5	#REF!	#REF!
																											Pillar 3	42890	#REF!	#REF!	45360	#REF!	#REF!	0	#REF!	#REF!
																											Pillar 4	19299.8	#REF!	#REF!	19560.4	#REF!	#REF!	12560	#REF!	#REF!
																											Pillar 5	38768.2		38768.2	33256	#REF!	#REF!	16530	#REF!	#REF!
																											TOTAL			#REF!	274786	#REF!	#REF!	171171	#REF!	#REF!
																											Financial cost of implmentiong GEHIP($)											District Population	2012	2013	2014
																											HS BLOCKS	2012		2013		2014		Total				Bawku Municipal	223049	225726	227983
																												COST	%	COST	%	COST	%	cost	per capita			Talensi Nabdam	117797	119211	120403
																											Human Resources	37562.5	#REF!	#REF!	#REF!	#REF!	#REF!	#REF!	#REF!			Bolgatanga M	134726	136343	137706
																											Health Service Delivery	#REF!	#REF!	#REF!	#REF!	#REF!	#REF!	#REF!	#REF!			Bawku West	96303	97460	98434.6
																											Medicines	#REF!	#REF!	#REF!	#REF!	#REF!	#REF!	#REF!	#REF!			Garu Tempane	133142	134739	136087
																											Health Information	#REF!	#REF!	#REF!	#REF!	#REF!	#REF!	#REF!	#REF!			Builsa D	95236	96379	97342.8
																											Leadership/Governance	21301.2	#REF!	#REF!	#REF!	#REF!	#REF!	#REF!	#REF!			Bongo	86586	87625.3	88501.5
																											TOTAL	#REF!	#REF!	#REF!	#REF!	#REF!	#REF!	#REF!	#REF!			TOTAL	886839	897484	906458
																																							314964	318744	321931
																											Financial cost of implmenting GEHIP($)
																											Year	Financial cost	Population	Financial cost per capita												955639
																											2012	#REF!	314964	#REF!												318546
																											2013	#REF!	318744	#REF!
																											2014	#REF!	321931	#REF!
																											total	#REF!		#REF!	#REF!
[truncated: 15 more columns]

## Sheet: Sheet1
Districts	Est 2013 Population							Total expenditure			in $		Cost per capita
Bongo	87625								Districts	Pillars	GOG/DP/IGF	GEHIP Funds		Districts	Pillars	GOG/DP/IGF	GEHIP Funds		Pillars	Interventions	GOG/DP/IGF	GEHIP Funds
Builsa	96379							Intervention areas	Garu-Tempani	Pillar 1	5.2507e+06	11728.6	Intervention areas	Garu-Tempani	Pillar 1	38.9694	0.0870466		Human Resource	Intervention district	27.056	0.315978
Garutempane	134739									Pillar 2	460903	18064.9			Pillar 2	3.42071	0.134073			Non-intervention district	26.4782	0
	318743									Pillar 3	937836	0			Pillar 3	6.96039	0		Service Delivery	Intervention district	1.67727	0.435647
Bawku M	225726									Pillar 4	38436.8	3669.95			Pillar 4	0.285269	0.0272375			Non-intervention district	2.93128	0
Bawku W	97460									Pillar 5	41395.5	2985.22			Pillar 5	0.307228	0.0221556		Mediccines	Intervention district	3.86329	0.136389
Talensi Nabdam	119211									Pillar 6	2.40814e+06	0			Pillar 6	17.8726	0			Non-intervention district	4.94032	0
Bolga M	136343								Builsa	Pillar 1	5.78948e+06	3404.78		Builsa	Pillar 1	60.07	0.035327		Health Information	Intervention district	0.191015	0.0819144
	578740									Pillar 2	242499	11739.7			Pillar 2	2.5161	0.121807			Non-intervention district	0.153785	0
										Pillar 3	518196	0			Pillar 3	5.37665	0		Leadership/ Governance	Intervention district	0.301549	0.136859
										Pillar 4	29694.5	326.087			Pillar 4	0.308101	0.00338338			Non-intervention district	0.214183	0
										Pillar 5	94868.3	2430.43			Pillar 5	0.984325	0.0252175		Healthcare financing	Intervention district	8.33996	0
										Pillar 6	1.02038e+06	0			Pillar 6	10.5871	0			Non-intervention district	7.99916	0
									Bongo	Pillar 1	6.46639e+06	9770.94		Bongo	Pillar 1	73.7962	0.111509
										Pillar 2	315964	13267.2			Pillar 2	3.60586	0.151409
										Pillar 3	1.0437e+06	0			Pillar 3	11.911	0
										Pillar 4	47092.5	2147.78			Pillar 4	0.537432	0.0245111
										Pillar 5	58853	2403.94			Pillar 5	0.671646	0.0274344
										Pillar 6	1.96784e+06	0			Pillar 6	22.4576	0
								Non-intervention areas	Bawku Municipal	Pillar 1	8.14779e+06		Non-intervention areas	Bawku Municipal	Pillar 1	36.0959	0
										Pillar 2	1.21288e+06				Pillar 2	5.37326	0
										Pillar 3	1.84305e+06				Pillar 3	8.16498	0
										Pillar 4	37200.8				Pillar 4	0.164805	0
										Pillar 5	70644.7				Pillar 5	0.312967	0
										Pillar 6	1.80611e+06				Pillar 6	8.00135	0
									Bawku West	Pillar 1	6.837e+06			Bawku West	Pillar 1	70.1519	0
										Pillar 2	427993				Pillar 2	4.39147	0
										Pillar 3	813406				Pillar 3	8.34605	0
										Pillar 4	24702.1				Pillar 4	0.253459	0
										Pillar 5	39901				Pillar 5	0.409409	0
										Pillar 6	2.10194e+06				Pillar 6	21.5672	0
									Talensi-Nabdam	Pillar 1	6.62142e+06			Talensi-Nabdam	Pillar 1	55.5437	0
										Pillar 2	805606				Pillar 2	6.75782	0
										Pillar 3	1.26086e+06				Pillar 3	10.5767	0
										Pillar 4	68792.6				Pillar 4	0.577066	0
										Pillar 5	79605				Pillar 5	0.667766	0
										Pillar 6	2.15761e+06				Pillar 6	18.0991	0
									Bolga Municipal	Pillar 1	9.50155e+06			Bolga Municipal	Pillar 1	69.6885	0
										Pillar 2	558476				Pillar 2	4.09611	0
										Pillar 3	1.88678e+06				Pillar 3	13.8385	0
										Pillar 4	47436.7				Pillar 4	0.347922	0
										Pillar 5	61480.4				Pillar 5	0.450925	0
										Pillar 6	3.33208e+06				Pillar 6	24.439	0
